# Supplementary material for: Habitual Sleep Duration and the Colonic Mucosa-Associated Gut Microbiota in Humans—A Pilot Study
Source: Clocks Sleep. 2021 Jul 1;3(3):387–97. doi: 10.3390/clockssleep3030025 (PMC8293063; doi:10.3390/clockssleep3030025)
Supplement: Supplementary file 1 [file clockssleep-03-00025-s001.zip]

Archive with 1 entries (1 files):
- clockssleep-1260118-supplementary.pdf
